# Supplementary material for: Meranzin hydrate from Muraya paniculata
Source: Acta Crystallogr Sect E Struct Rep Online. 2010 Feb 13;66(Pt 3):o620. doi: 10.1107/S1600536810005386 (PMC2983667; doi:10.1107/S1600536810005386)
Supplement: Supplementary file 2 [file e-66-0o620-Isup2.hkl]

# 
# h,k,l, Fc-squared, Fo-squared, sigma(Fo-squared) and status flag 
# 
data_I
_shelx_title '  P21' 
_shelx_refln_list_code          4 
_shelx_F_calc_maximum       97.16 
_exptl_crystal_F_000       296.00 
_reflns_d_resolution_high  0.7697 
 
loop_ 
 _symmetry_equiv_pos_as_xyz 
 'x, y, z' 
 '-x, y+1/2, -z' 
 
_cell_length_a     5.8061 
_cell_length_b    10.5146 
_cell_length_c    11.4477 
_cell_angle_alpha  90.000 
_cell_angle_beta   91.547 
_cell_angle_gamma  90.000 
 
_shelx_F_squared_multiplier     1.000 
 
loop_ 
 _refln_index_h 
 _refln_index_k 
 _refln_index_l 
 _refln_F_squared_calc 
 _refln_F_squared_meas 
 _refln_F_squared_sigma 
 _refln_observed_status 
   1   0   0     2204.95     2040.51     38.42 o 
   2   0   0        4.53        4.19      0.53 o 
   3   0   0       64.44       64.20      2.16 o 
   4   0   0        4.09        5.63      0.91 o 
   5   0   0       13.28       11.78      1.46 o 
   6   0   0       51.69       53.45      4.68 o 
   7   0   0        4.22        5.33      1.59 o 
   1   1   0      315.92      318.07      5.53 o 
   2   1   0       41.94       47.47      1.09 o 
   3   1   0       79.07       78.75      1.72 o 
   4   1   0       14.34       14.36      1.05 o 
   5   1   0       42.03       44.57      1.69 o 
   6   1   0       34.89       35.38      2.28 o 
   7   1   0        0.36        0.06      0.77 o 
   0   2   0     3193.43     2917.46     99.32 o 
   1   2   0      486.04      455.46      6.30 o 
   2   2   0      993.77      989.98     14.75 o 
   3   2   0      250.31      266.55      4.30 o 
   4   2   0        7.76        8.45      0.74 o 
   5   2   0        4.25        4.20      0.77 o 
   6   2   0       34.98       31.47      2.48 o 
   7   2   0        4.75        5.43      1.14 o 
   1   3   0      569.84      524.99     18.46 o 
   2   3   0      136.04      146.03      2.72 o 
   3   3   0      360.18      395.21      6.03 o 
   4   3   0       72.34       81.90      2.00 o 
   5   3   0        3.93        3.59      0.69 o 
   6   3   0        7.61        7.19      1.03 o 
   7   3   0        0.30       -0.25      0.80 o 
   0   4   0     2209.40     2113.23     56.65 o 
   1   4   0      427.64      412.45      6.32 o 
   2   4   0       96.25      100.66      2.11 o 
   3   4   0       95.26      103.73      3.01 o 
   4   4   0       12.64       16.13      1.02 o 
   5   4   0        4.29        5.17      0.76 o 
   6   4   0        4.52        4.51      1.03 o 
   7   4   0        9.37        8.09      1.32 o 
   1   5   0       29.31       24.69      0.91 o 
   2   5   0       20.04       22.12      0.98 o 
   3   5   0       35.27       39.43      1.25 o 
   4   5   0       38.08       39.80      1.52 o 
   5   5   0        8.52        8.30      0.90 o 
   6   5   0       13.60       13.67      1.30 o 
   7   5   0        0.53        1.14      0.89 o 
   0   6   0       33.31       37.10      1.41 o 
   1   6   0      208.74      200.18      5.54 o 
   2   6   0       65.51       61.37      1.50 o 
   3   6   0       15.72       17.64      1.00 o 
   4   6   0       21.25       21.43      1.76 o 
   5   6   0       15.23       16.37      1.18 o 
   6   6   0        5.52        4.11      0.90 o 
   1   7   0      104.25       94.96      1.93 o 
   2   7   0      109.05      106.58      2.22 o 
   3   7   0      363.99      365.64      6.50 o 
   4   7   0       78.06       81.67      2.33 o 
   5   7   0        1.62        1.09      0.65 o 
   6   7   0        1.60        0.91      1.04 o 
   0   8   0       33.08       32.15      2.08 o 
   1   8   0       53.44       57.75      1.68 o 
   2   8   0       63.35       62.49      2.05 o 
   3   8   0       81.84       85.09      2.37 o 
   4   8   0       21.74       24.41      1.95 o 
   5   8   0        8.36        9.08      1.11 o 
   6   8   0        3.61        4.70      1.14 o 
   1   9   0        2.59        0.22      0.59 o 
   2   9   0       21.84       22.57      1.77 o 
   3   9   0       88.94       87.79      2.80 o 
   4   9   0        8.07        9.01      1.14 o 
   5   9   0        0.56        1.79      1.05 o 
   0  10   0        9.93       11.87      1.62 o 
   1  10   0       21.72       14.22      1.24 o 
   2  10   0        7.86        8.81      1.28 o 
   3  10   0        0.94        1.09      0.90 o 
   4  10   0       12.96       15.32      2.10 o 
   5  10   0        9.07        8.62      2.00 o 
   1  11   0       10.45       10.30      3.96 o 
   2  11   0        3.91        3.26      1.24 o 
   3  11   0        3.19        3.63      1.06 o 
   4  11   0       10.91       14.70      1.82 o 
   0  12   0        8.24        6.54      2.46 o 
   1  12   0       13.01       10.75      2.07 o 
   2  12   0        5.14        4.82      1.64 o 
   3  12   0        4.45        5.28      1.75 o 
   1  13   0       10.36       16.40      2.50 o 
   2  13   0        9.78        9.65      2.15 o 
  -7   0   1       26.27       24.16      2.84 o 
  -6   0   1        7.07        7.74      2.62 o 
  -5   0   1       47.21       52.42      2.37 o 
  -4   0   1      211.38      210.82      5.29 o 
  -3   0   1       40.29       44.63      2.19 o 
  -2   0   1       54.81       49.38      1.57 o 
  -1   0   1     1314.11     1315.77     24.91 o 
   0   0   1      593.76      517.21     12.13 o 
   1   0   1      125.82      112.73      2.51 o 
   2   0   1       12.09       11.35      0.81 o 
   3   0   1      141.01      134.50      3.63 o 
   4   0   1       17.16       17.92      1.81 o 
   5   0   1        9.44        7.81      1.25 o 
   6   0   1       98.34      104.35      4.51 o 
   7   0   1        1.11        1.43      1.28 o 
  -7   1   1        9.32       11.35      1.48 o 
  -6   1   1       12.12       13.79      1.48 o 
  -5   1   1        1.60        0.98      0.53 o 
  -4   1   1       36.73       46.17      1.41 o 
  -3   1   1       90.17       86.38      1.82 o 
  -2   1   1      150.47      140.63      2.34 o 
  -1   1   1     1256.09     1180.08     15.74 o 
   0   1   1     1430.58     1277.31     33.09 o 
   1   1   1     1297.23     1230.65     17.91 o 
   2   1   1       75.75       77.27      1.69 o 
   3   1   1       60.14       58.04      1.46 o 
   4   1   1       30.90       33.73      1.26 o 
   5   1   1        4.48        5.62      0.85 o 
   6   1   1       70.84       73.26      2.55 o 
   7   1   1        1.67        2.90      0.98 o 
  -7   2   1        1.15        0.58      0.84 o 
  -6   2   1        5.81        5.91      1.09 o 
  -5   2   1       24.65       26.65      1.38 o 
  -4   2   1       28.34       31.74      1.42 o 
  -3   2   1      171.01      190.79      3.50 o 
  -2   2   1      251.54      286.65      4.29 o 
  -1   2   1       42.64       39.28      1.04 o 
   0   2   1      382.86      354.37      6.19 o 
   1   2   1      963.83      943.67     12.75 o 
   2   2   1      549.15      533.54      9.49 o 
   3   2   1      562.11      629.65      9.12 o 
   4   2   1       17.81       21.12      1.11 o 
   5   2   1       16.16       14.93      1.30 o 
   6   2   1       51.11       53.49      2.25 o 
   7   2   1        5.59        6.42      1.19 o 
  -7   3   1        0.95        1.63      0.95 o 
  -6   3   1        3.16        2.88      0.91 o 
  -5   3   1       12.32       12.39      1.07 o 
  -4   3   1      238.39      259.13      4.42 o 
  -3   3   1      262.18      256.12      4.16 o 
  -2   3   1       97.90       97.37      2.81 o 
  -1   3   1      615.17      577.61      7.98 o 
   0   3   1     1037.16      988.32     13.28 o 
   1   3   1      300.58      275.84      4.03 o 
   2   3   1      207.92      210.46      4.98 o 
   3   3   1      261.27      267.35      4.37 o 
   4   3   1       42.31       41.49      1.39 o 
   5   3   1       13.05       13.89      1.09 o 
   6   3   1       17.50       15.94      1.24 o 
   7   3   1        1.80        1.54      0.91 o 
  -7   4   1       11.53       12.23      3.36 o 
  -6   4   1        9.36        9.30      1.27 o 
  -5   4   1       54.96       48.83      1.68 o 
  -4   4   1       37.48       35.75      1.73 o 
  -3   4   1      122.97      128.60      2.71 o 
  -2   4   1       79.92       81.43      2.41 o 
  -1   4   1      406.93      411.57      5.90 o 
   0   4   1     1080.22     1066.30     14.41 o 
   1   4   1      394.78      397.83      5.72 o 
   2   4   1        8.67        7.56      0.56 o 
   3   4   1      112.12      122.97      2.45 o 
   4   4   1        2.26        1.95      0.54 o 
   5   4   1        1.88        1.59      0.60 o 
   6   4   1       19.16       18.95      1.36 o 
   7   4   1        0.10        0.98      0.89 o 
  -7   5   1        1.73        2.03      0.99 o 
  -6   5   1        2.60        1.93      0.98 o 
  -5   5   1        0.77       -0.46      0.51 o 
  -4   5   1       18.77       19.13      1.11 o 
  -3   5   1       44.55       45.85      1.47 o 
  -2   5   1       21.32       19.66      0.89 o 
  -1   5   1      465.88      480.96      6.90 o 
   0   5   1     2187.35     2292.24     30.63 o 
   1   5   1      392.87      393.53      5.74 o 
   2   5   1       91.42       90.54      1.84 o 
   3   5   1      241.52      218.61      4.66 o 
   4   5   1        6.83        6.53      0.75 o 
   5   5   1        3.19        2.67      0.67 o 
   6   5   1       20.94       19.50      1.51 o 
  -6   6   1        5.27        3.11      1.09 o 
  -5   6   1       10.01        8.43      1.01 o 
  -4   6   1      121.72      123.01      3.83 o 
  -3   6   1       11.86       12.66      0.86 o 
  -2   6   1      245.89      251.74      5.08 o 
  -1   6   1      270.11      293.25      4.50 o 
   0   6   1       45.96       50.32      1.17 o 
   1   6   1       21.82       21.86      0.81 o 
   2   6   1       14.30       12.87      0.76 o 
   3   6   1      126.62      120.28      2.71 o 
   4   6   1        2.31        1.66      0.65 o 
   5   6   1        6.14        4.94      0.77 o 
   6   6   1        0.74        1.43      0.77 o 
  -6   7   1        8.55        7.71      1.22 o 
  -5   7   1        0.79        0.13      0.90 o 
  -4   7   1      105.82      107.70      2.74 o 
  -3   7   1       23.58       35.88      1.56 o 
  -2   7   1       47.02       45.21      1.34 o 
  -1   7   1       38.60       34.99      1.18 o 
   0   7   1        2.06        3.01      0.42 o 
   1   7   1       14.58       16.29      0.77 o 
   2   7   1       74.09       70.81      1.70 o 
   3   7   1      362.17      361.01      5.84 o 
   4   7   1       41.34       42.16      1.84 o 
   5   7   1        4.12        3.11      0.84 o 
   6   7   1        4.90        4.15      1.06 o 
  -6   8   1        1.36        0.95      1.01 o 
  -5   8   1        5.07        3.69      1.00 o 
  -4   8   1       54.01       54.23      2.38 o 
  -3   8   1       83.02       92.80      2.49 o 
  -2   8   1       94.71       88.63      2.24 o 
  -1   8   1       21.15       21.52      1.93 o 
   0   8   1        1.89        1.62      0.46 o 
   1   8   1       77.61       78.94      2.05 o 
   2   8   1      305.92      290.84      5.32 o 
   3   8   1       31.12       30.19      1.60 o 
   4   8   1       40.66       42.12      2.02 o 
   5   8   1        1.03        0.81      0.81 o 
   6   8   1        1.61        1.45      1.14 o 
  -5   9   1        1.80        2.01      1.39 o 
  -4   9   1        0.46        0.53      0.77 o 
  -3   9   1       45.51       45.66      3.13 o 
  -2   9   1       21.27       20.39      1.44 o 
  -1   9   1       29.14       25.58      1.53 o 
   0   9   1       17.56       19.28      1.80 o 
   1   9   1        8.09       10.06      1.03 o 
   2   9   1       83.53       85.48      2.70 o 
   3   9   1       40.46       41.31      2.13 o 
   4   9   1        4.82        6.52      1.12 o 
   5   9   1        3.44        3.82      1.09 o 
  -5  10   1        6.70        6.11      1.80 o 
  -4  10   1        3.92        5.10      1.20 o 
  -3  10   1        0.29        0.03      0.71 o 
  -2  10   1        5.35        8.00      1.05 o 
  -1  10   1       20.39       20.89      1.77 o 
   0  10   1       37.68       34.56      2.26 o 
   1  10   1       18.00       15.79      2.03 o 
   2  10   1        2.66        3.44      0.97 o 
   3  10   1        2.63        0.93      0.91 o 
   4  10   1        4.38        5.31      1.47 o 
   5  10   1        1.83        2.60      1.27 o 
  -4  11   1        4.34        4.19      1.60 o 
  -3  11   1        4.16        3.30      1.49 o 
  -2  11   1        0.43        1.88      1.25 o 
  -1  11   1       12.90       11.70      2.39 o 
   0  11   1        4.13        4.98      1.09 o 
   1  11   1        9.60        8.42      1.30 o 
   2  11   1       15.32       17.93      1.75 o 
   3  11   1       17.18       24.33      2.15 o 
   4  11   1        2.91        3.85      1.46 o 
  -3  12   1       20.01       20.05      3.01 o 
  -2  12   1       15.87       18.08      4.97 o 
  -1  12   1       11.22       12.99      2.15 o 
   0  12   1        1.05        1.31      1.22 o 
   1  12   1       11.51        8.06      1.75 o 
   2  12   1       25.31       28.94      4.69 o 
   3  12   1       13.13       13.97      2.00 o 
  -2  13   1       12.52       13.94      2.34 o 
  -1  13   1        3.79        5.23      1.71 o 
   0  13   1        0.90        1.01      2.04 o 
   1  13   1        1.16       -1.19      1.92 o 
   2  13   1       13.38       16.61      3.78 o 
  -7   0   2        3.79        4.14      1.47 o 
  -6   0   2        1.77        3.18      1.26 o 
  -5   0   2       39.81       43.25      3.27 o 
  -4   0   2       81.86       82.19      2.71 o 
  -3   0   2       51.30       52.43      1.82 o 
  -2   0   2      201.96      193.56      7.49 o 
  -1   0   2     2653.08     2461.92     61.84 o 
   0   0   2     2515.46     2111.05     61.97 o 
   1   0   2      826.97      767.29     14.77 o 
   2   0   2       60.70       62.47      1.91 o 
   3   0   2      319.35      317.16      7.06 o 
   4   0   2        1.03        0.56      0.61 o 
   5   0   2        6.13        4.87      2.92 o 
   6   0   2       13.21       15.29      2.20 o 
   7   0   2        2.94        2.61      1.31 o 
  -7   1   2       24.42       18.14      2.02 o 
  -6   1   2       16.04       14.81      1.53 o 
  -5   1   2       40.31       41.07      2.23 o 
  -4   1   2      144.15      147.13      2.83 o 
  -3   1   2      236.07      240.50      3.88 o 
  -2   1   2      392.42      398.64      5.74 o 
  -1   1   2     9440.04     8410.72    127.45 o 
   0   1   2      111.97      112.88      4.80 o 
   1   1   2      932.70      890.45     17.07 o 
   2   1   2      335.07      334.58      4.99 o 
   3   1   2       69.96       74.72      1.72 o 
   4   1   2       12.85       13.14      0.91 o 
   5   1   2      175.27      181.41      3.70 o 
   6   1   2       20.23       18.99      1.39 o 
   7   1   2        5.30        4.29      1.08 o 
  -7   2   2       19.60       18.32      1.77 o 
  -6   2   2        8.55        9.88      1.29 o 
  -5   2   2       18.40       17.75      1.27 o 
  -4   2   2       63.51       64.66      1.67 o 
  -3   2   2        1.70        1.78      0.39 o 
  -2   2   2      440.93      441.49      6.97 o 
  -1   2   2      237.92      215.50      4.45 o 
   0   2   2      999.32      920.15     13.71 o 
   1   2   2      175.65      162.20      2.54 o 
   2   2   2      507.03      519.48      9.21 o 
   3   2   2      354.22      384.96      5.96 o 
   4   2   2        6.35        5.85      0.82 o 
   5   2   2       33.65       32.94      1.62 o 
   6   2   2        3.50        2.93      0.77 o 
   7   2   2        3.91        3.80      1.06 o 
  -7   3   2        3.88        2.17      0.97 o 
  -6   3   2       10.17        9.49      1.30 o 
  -5   3   2       21.38       20.67      1.40 o 
  -4   3   2       16.62       18.12      1.01 o 
  -3   3   2      139.77      147.00      2.94 o 
  -2   3   2      249.12      255.54      3.92 o 
  -1   3   2     1223.94     1193.50     16.22 o 
   0   3   2       33.07       34.95      0.86 o 
   1   3   2       66.28       63.34      1.24 o 
   2   3   2      409.08      437.50      6.43 o 
   3   3   2       64.67       68.45      2.41 o 
   4   3   2       17.55       17.29      1.10 o 
   5   3   2       21.45       19.42      1.26 o 
   6   3   2        7.38        6.15      0.90 o 
   7   3   2        0.85        1.65      0.92 o 
  -7   4   2        6.50        4.36      1.08 o 
  -6   4   2        0.50        0.17      0.72 o 
  -5   4   2       10.29        9.92      1.05 o 
  -4   4   2       18.82       18.60      1.06 o 
  -3   4   2       14.30       16.92      1.00 o 
  -2   4   2       21.44       22.90      0.93 o 
  -1   4   2       19.13       22.16      0.72 o 
   0   4   2      211.67      210.90      3.52 o 
   1   4   2      112.46      109.73      1.91 o 
   2   4   2      525.34      544.47      8.58 o 
   3   4   2      252.18      259.87      4.34 o 
   4   4   2       72.84       73.78      2.17 o 
   5   4   2        1.25        1.67      0.63 o 
   6   4   2       12.63       10.86      1.11 o 
   7   4   2        0.79        0.05      0.93 o 
  -6   5   2        8.41        7.16      1.17 o 
  -5   5   2       13.36       14.00      1.37 o 
  -4   5   2      105.98       99.99      2.50 o 
  -3   5   2       13.56       13.33      0.84 o 
  -2   5   2       85.05       81.19      2.14 o 
  -1   5   2      393.66      394.65      5.77 o 
   0   5   2      314.37      313.66      5.13 o 
   1   5   2      158.91      149.97      2.84 o 
   2   5   2       87.74       92.13      1.87 o 
   3   5   2       14.90       15.93      0.98 o 
   4   5   2        8.95       10.92      1.04 o 
   5   5   2       17.13       17.05      1.29 o 
   6   5   2       20.18       16.58      1.32 o 
  -6   6   2        1.31        1.10      0.84 o 
  -5   6   2       48.22       51.86      2.76 o 
  -4   6   2       67.71       66.16      2.41 o 
  -3   6   2        0.93        0.50      0.39 o 
  -2   6   2        7.51        7.59      0.71 o 
  -1   6   2       26.82       23.57      0.88 o 
   0   6   2       19.88       17.30      0.86 o 
   1   6   2       17.34       14.78      0.84 o 
   2   6   2      131.58      131.37      2.48 o 
   3   6   2      161.28      154.50      3.01 o 
   4   6   2       14.73       16.56      1.11 o 
   5   6   2       45.93       45.00      2.14 o 
   6   6   2        6.38        7.54      1.11 o 
  -6   7   2        3.17        2.41      1.04 o 
  -5   7   2       24.92       24.63      1.61 o 
  -4   7   2        5.63        6.03      1.01 o 
  -3   7   2      151.54      154.56      3.77 o 
  -2   7   2      123.23      125.03      2.48 o 
  -1   7   2       82.13       75.47      1.65 o 
   0   7   2        0.90        0.70      0.40 o 
   1   7   2       13.48       15.12      0.98 o 
   2   7   2      190.67      184.99      3.70 o 
   3   7   2      174.03      171.91      4.05 o 
   4   7   2        8.24        9.02      1.01 o 
   5   7   2        2.25        2.02      0.76 o 
   6   7   2        0.66       -0.65      1.04 o 
  -6   8   2        4.39        4.32      1.66 o 
  -5   8   2       11.12       10.03      1.32 o 
  -4   8   2       52.52       55.18      1.80 o 
  -3   8   2      101.60      102.83      2.39 o 
  -2   8   2        8.49        8.32      1.36 o 
  -1   8   2        0.63        0.81      0.48 o 
   0   8   2        7.45        9.56      0.79 o 
   1   8   2       46.24       42.39      1.61 o 
   2   8   2      408.42      401.72      7.99 o 
   3   8   2        8.98        9.61      1.54 o 
   4   8   2       20.89       20.63      1.69 o 
   5   8   2        1.56        1.79      0.92 o 
   6   8   2        0.42        1.23      1.00 o 
  -5   9   2        0.39       -0.15      1.02 o 
  -4   9   2        0.35        0.35      0.71 o 
  -3   9   2       44.46       46.86      2.08 o 
  -2   9   2       18.54       17.88      1.37 o 
  -1   9   2        6.58        5.27      1.08 o 
   0   9   2       61.52       60.11      2.12 o 
   1   9   2        2.84        3.14      0.82 o 
   2   9   2        0.88        0.89      0.67 o 
   3   9   2        6.77       23.53     10.79 o 
   4   9   2       12.31       13.04      1.46 o 
   5   9   2        0.78        0.31      0.84 o 
  -5  10   2        4.18        2.31      1.69 o 
  -4  10   2        1.25        1.36      1.32 o 
  -3  10   2        1.46        1.44      0.97 o 
  -2  10   2       10.38       10.11      1.39 o 
  -1  10   2       15.67       12.36      1.47 o 
   0  10   2       35.11       28.93      2.09 o 
   1  10   2        1.33        1.15      0.78 o 
   2  10   2        8.38        7.25      1.25 o 
   3  10   2        9.19       11.18      1.78 o 
   4  10   2        2.11        2.82      1.16 o 
   5  10   2        3.41        4.53      1.35 o 
  -4  11   2        0.40        0.27      1.81 o 
  -3  11   2        4.57        5.21      1.21 o 
  -2  11   2       31.90       32.00      4.41 o 
  -1  11   2        5.18        2.32      2.29 o 
   0  11   2       27.92       25.47      2.09 o 
   1  11   2        5.19        6.10      1.34 o 
   2  11   2        0.34        0.86      0.94 o 
   3  11   2       11.75       13.85      1.76 o 
   4  11   2        9.36        8.84      1.56 o 
  -3  12   2        7.47        9.22      2.59 o 
  -2  12   2        1.14        0.87      1.30 o 
  -1  12   2        0.31       -0.19      1.13 o 
   0  12   2        3.44        3.25      0.93 o 
   1  12   2       10.44       10.18      1.45 o 
   2  12   2        6.68        8.19      1.47 o 
   3  12   2       24.02       27.66      3.47 o 
  -2  13   2        7.49        7.33      1.88 o 
  -1  13   2        3.78        4.57      1.62 o 
   0  13   2        1.81        2.21      1.50 o 
   1  13   2       12.80       14.01      2.89 o 
   2  13   2        1.62        3.99      1.72 o 
  -7   0   3        9.94       10.01      2.16 o 
  -6   0   3        2.09        1.25      1.14 o 
  -5   0   3       28.85       28.70      2.61 o 
  -4   0   3       69.41       71.47      2.41 o 
  -3   0   3       22.85       26.47      1.24 o 
  -2   0   3        2.61        1.97      0.63 o 
   1   0   3      480.19      468.14      9.33 o 
   2   0   3      315.63      337.90      7.20 o 
   3   0   3       21.41       24.57      1.54 o 
   4   0   3      149.99      141.43      4.12 o 
   5   0   3       49.68       50.34      2.52 o 
   6   0   3       32.68       34.75      2.62 o 
   7   0   3        7.39        7.00      1.42 o 
  -7   1   3        3.53        2.97      0.99 o 
  -6   1   3        3.45        3.28      0.94 o 
  -5   1   3       91.88       99.78      3.59 o 
  -4   1   3      205.11      218.66      3.77 o 
  -3   1   3      131.55      141.41      2.49 o 
  -2   1   3      463.58      477.98      8.49 o 
  -1   1   3      510.05      491.70      9.56 o 
   0   1   3      530.65      434.18     42.55 o 
   1   1   3       12.50       11.94      0.61 o 
   2   1   3       48.27       59.45      1.39 o 
   3   1   3       29.58       30.11      1.11 o 
   4   1   3       38.77       38.04      1.38 o 
   5   1   3      192.05      200.45      4.02 o 
   6   1   3        0.98        1.24      0.74 o 
   7   1   3        0.18       -0.46      0.66 o 
  -7   2   3        3.36        2.89      1.18 o 
  -6   2   3        3.42        2.51      0.88 o 
  -5   2   3       39.07       41.22      2.14 o 
  -4   2   3       27.13       26.86      1.58 o 
  -3   2   3       36.40       39.40      1.28 o 
  -2   2   3       33.68       40.19      1.51 o 
  -1   2   3     1134.09     1131.71     15.27 o 
   0   2   3       40.37       33.92      0.74 o 
   1   2   3      302.30      320.94      4.70 o 
   2   2   3      311.94      339.07      5.61 o 
   3   2   3       69.96       71.39      1.92 o 
   4   2   3       11.62       13.00      0.96 o 
   5   2   3       21.43       21.24      1.70 o 
   6   2   3        1.68        2.64      0.75 o 
   7   2   3        0.21        0.16      0.68 o 
  -7   3   3        3.60        2.12      0.98 o 
  -6   3   3        2.81        2.52      0.90 o 
  -5   3   3       37.24       38.49      2.17 o 
  -4   3   3      120.11      124.61      2.90 o 
  -3   3   3       39.81       38.02      1.11 o 
  -2   3   3      242.45      236.25      5.08 o 
  -1   3   3      331.03      332.55      5.30 o 
   0   3   3       18.00       16.50      0.66 o 
   1   3   3       24.34       25.30      0.73 o 
   2   3   3      715.23      809.93     11.38 o 
   3   3   3       40.94       40.81      1.35 o 
   4   3   3        7.81        9.74      0.94 o 
   5   3   3       43.77       42.87      1.82 o 
   6   3   3        1.27        0.96      0.67 o 
   7   3   3        5.94        5.87      1.14 o 
  -7   4   3        5.11        4.06      1.10 o 
  -6   4   3        4.82        3.85      0.98 o 
  -5   4   3        8.58        7.53      1.07 o 
  -4   4   3       37.55       41.98      1.62 o 
  -3   4   3       13.09       15.01      0.91 o 
  -2   4   3       61.11       59.80      1.59 o 
  -1   4   3      486.99      488.78      6.95 o 
   0   4   3      129.50      115.29      2.61 o 
   1   4   3      146.97      144.73      2.40 o 
   2   4   3       53.65       55.66      1.36 o 
   3   4   3        8.61        8.52      0.72 o 
   4   4   3        1.64        1.51      0.52 o 
   5   4   3       62.23       57.18      1.90 o 
   6   4   3       12.14       13.37      1.41 o 
   7   4   3        3.21        2.53      0.92 o 
  -6   5   3        4.74        5.78      1.14 o 
  -5   5   3        1.39        2.07      0.80 o 
  -4   5   3       90.49       89.75      4.09 o 
  -3   5   3       86.32       72.30      2.86 o 
  -2   5   3      240.88      248.28      4.01 o 
  -1   5   3      109.30      111.04      2.16 o 
   0   5   3        3.13        4.08      1.00 o 
   1   5   3       19.66       18.80      0.85 o 
   2   5   3       19.69       17.23      0.81 o 
   3   5   3       20.11       21.91      1.11 o 
   4   5   3        2.73        2.19      0.60 o 
   5   5   3       15.81       14.05      1.26 o 
   6   5   3        7.87        7.60      1.17 o 
  -6   6   3        1.69        1.52      0.88 o 
  -5   6   3       48.87       58.28      3.70 o 
  -4   6   3       17.62       17.14      1.23 o 
  -3   6   3       98.94      100.24      2.21 o 
  -2   6   3       36.25       34.20      1.14 o 
  -1   6   3      128.23      137.96      2.43 o 
   0   6   3       82.53       84.42      1.90 o 
   1   6   3      112.90      107.22      2.30 o 
   2   6   3       81.69       74.33      1.69 o 
   3   6   3       22.37       23.33      1.18 o 
   4   6   3       16.67       14.00      1.04 o 
   5   6   3       36.66       37.32      2.00 o 
   6   6   3        4.26        3.89      1.03 o 
  -6   7   3        2.67        1.64      0.94 o 
  -5   7   3       31.18       31.17      2.07 o 
  -4   7   3       42.72       47.78      1.85 o 
  -3   7   3       25.32       28.06      1.31 o 
  -2   7   3       71.90       71.09      1.74 o 
  -1   7   3       61.07       56.60      1.60 o 
   0   7   3        5.45        4.40      0.55 o 
   1   7   3      144.52      141.00      3.48 o 
   2   7   3       65.54       70.12      2.38 o 
   3   7   3      189.77      196.72      5.44 o 
   4   7   3       31.21       25.51      1.86 o 
   5   7   3        5.45        4.66      1.03 o 
   6   7   3       10.30       10.34      1.46 o 
  -5   8   3        3.04        2.42      1.25 o 
  -4   8   3       43.88       43.83      3.38 o 
  -3   8   3       10.21       10.02      0.99 o 
  -2   8   3       93.66       83.65      2.23 o 
  -1   8   3       47.52       44.05      1.78 o 
   0   8   3        3.82        4.29      0.79 o 
   1   8   3      216.13      217.22      4.91 o 
   2   8   3       24.22       25.11      1.74 o 
   3   8   3       31.18       31.36      2.33 o 
   4   8   3        3.30        2.47      0.91 o 
   5   8   3        0.43       -0.15      0.80 o 
  -5   9   3        0.53       -2.38      1.59 o 
  -4   9   3       20.20       20.92      1.90 o 
  -3   9   3        8.02        6.24      1.20 o 
  -2   9   3        9.55        7.94      1.04 o 
  -1   9   3       12.05       11.33      1.17 o 
   0   9   3       30.20       30.32      1.75 o 
   1   9   3      129.76      126.10      3.83 o 
   2   9   3       13.50       12.53      1.32 o 
   3   9   3       45.01       45.06      2.60 o 
   4   9   3        8.81        8.97      1.32 o 
   5   9   3        7.83        7.23      1.30 o 
  -4  10   3        2.04        2.77      1.43 o 
  -3  10   3        0.39        0.96      0.90 o 
  -2  10   3       37.71       40.59      2.55 o 
  -1  10   3        1.40        0.72      0.86 o 
   0  10   3       40.52       38.47      2.42 o 
   1  10   3       17.10       17.33      1.72 o 
   2  10   3        0.38        0.07      0.71 o 
   3  10   3        3.38        3.41      1.09 o 
   4  10   3        0.55        0.59      0.84 o 
  -4  11   3        0.60        2.86      1.88 o 
  -3  11   3        1.14        1.43      1.20 o 
  -2  11   3       28.14       28.79      2.29 o 
  -1  11   3        2.73        3.12      1.17 o 
   0  11   3        0.71        1.16      0.89 o 
   1  11   3        2.29        2.47      1.02 o 
   2  11   3        1.16        1.19      0.98 o 
   3  11   3       21.81       22.81      2.56 o 
   4  11   3        7.57       10.10      1.85 o 
  -3  12   3       10.35       13.44      2.25 o 
  -2  12   3        8.49       11.29      1.84 o 
  -1  12   3       17.31       17.39      1.85 o 
   0  12   3        0.76        0.39      0.90 o 
   1  12   3        3.42        4.12      1.21 o 
   2  12   3        8.53        8.76      1.52 o 
   3  12   3        1.27        1.67      1.37 o 
  -1  13   3        1.12        0.73      1.19 o 
   0  13   3        0.31        1.37      1.47 o 
   1  13   3        6.82       10.20      2.20 o 
  -7   0   4        1.28        0.95      1.26 o 
  -6   0   4        4.84        4.85      1.45 o 
  -5   0   4       20.96       25.15      3.65 o 
  -4   0   4      123.14      129.80      4.85 o 
  -3   0   4       12.06       14.04      1.51 o 
  -2   0   4     1974.48     2021.93     47.15 o 
  -1   0   4      424.85      392.81      7.85 o 
   0   0   4      109.17       76.30      5.18 o 
   1   0   4      103.09       92.67      3.30 o 
   2   0   4       69.49       81.19      2.56 o 
   3   0   4       50.34       49.31      2.02 o 
   4   0   4       79.10       75.04      4.80 o 
   5   0   4       54.43       60.37      2.81 o 
   6   0   4       21.96       25.98      2.80 o 
   7   0   4        2.29        4.68      1.32 o 
  -7   1   4        0.96        1.74      0.93 o 
  -6   1   4        1.01        0.88      0.74 o 
  -5   1   4       23.27       23.41      1.68 o 
  -4   1   4       13.63       14.53      1.23 o 
  -3   1   4       93.87       99.97      2.19 o 
  -2   1   4      293.01      298.80      5.82 o 
  -1   1   4      311.86      336.39      6.89 o 
   0   1   4      157.44      138.89      8.49 o 
   1   1   4      296.05      306.65      8.63 o 
   2   1   4       65.96       69.69      1.57 o 
   3   1   4       47.34       50.80      1.77 o 
   4   1   4       99.92      100.56      2.38 o 
   5   1   4      135.67      140.39      3.53 o 
   6   1   4       13.29       12.62      1.21 o 
   7   1   4        5.43        6.36      1.03 o 
  -7   2   4        6.42        7.99      1.29 o 
  -6   2   4        0.59        0.28      0.73 o 
  -5   2   4       13.58       15.64      1.66 o 
  -4   2   4        3.88        3.97      0.78 o 
  -3   2   4       92.33       94.74      4.21 o 
  -2   2   4       86.31       86.55      1.62 o 
  -1   2   4      780.88      781.17     10.74 o 
   0   2   4       85.12       75.77      3.82 o 
   1   2   4      739.97      762.46     10.59 o 
   2   2   4      282.94      301.82      4.70 o 
   3   2   4        6.52        7.28      0.67 o 
   4   2   4      155.90      158.34      3.60 o 
   5   2   4       65.72       64.55      2.23 o 
   6   2   4        1.73        2.42      0.71 o 
   7   2   4        1.17        0.90      0.88 o 
  -7   3   4        0.37       -0.33      0.98 o 
  -6   3   4        2.68        2.34      0.87 o 
  -5   3   4       13.27       13.00      1.32 o 
  -4   3   4       14.70       13.09      1.18 o 
  -3   3   4        5.08        5.23      0.49 o 
  -2   3   4      242.91      242.67      4.27 o 
  -1   3   4      168.65      168.38      2.72 o 
   0   3   4      205.73      189.77      3.74 o 
   1   3   4      273.27      279.44      4.80 o 
   2   3   4      449.19      478.38      7.08 o 
   3   3   4       73.65       80.00      2.13 o 
   4   3   4       44.64       43.40      1.83 o 
   5   3   4        7.68        6.15      0.87 o 
   6   3   4        2.56        3.03      0.77 o 
   7   3   4        7.38        5.75      1.02 o 
  -6   4   4        2.92        3.02      0.93 o 
  -5   4   4       28.98       30.31      1.95 o 
  -4   4   4       32.92       32.89      1.57 o 
  -3   4   4       36.97       35.65      1.14 o 
  -2   4   4      409.60      412.72      6.66 o 
  -1   4   4      226.91      214.41      3.39 o 
   0   4   4       10.55       10.50      0.69 o 
   1   4   4      224.58      243.06      4.31 o 
   2   4   4       90.48      100.76      2.04 o 
   3   4   4       11.30       12.93      0.88 o 
   4   4   4       10.48        9.76      1.18 o 
   5   4   4       11.23       11.27      1.18 o 
   6   4   4       10.09        9.59      1.34 o 
  -6   5   4        1.42        0.39      0.79 o 
  -5   5   4        6.96        7.40      1.10 o 
  -4   5   4        1.92        1.36      0.69 o 
  -3   5   4        5.90        7.01      0.66 o 
  -2   5   4       74.59       73.55      2.32 o 
  -1   5   4      171.28      176.15      2.94 o 
   0   5   4      234.62      229.14      4.68 o 
   1   5   4      152.42      157.60      3.03 o 
   2   5   4      164.66      158.98      2.86 o 
   3   5   4       29.59       31.02      1.27 o 
   4   5   4       14.67       14.56      1.08 o 
   5   5   4        1.05        1.23      0.63 o 
   6   5   4        4.59        4.39      0.99 o 
  -6   6   4        0.11        0.70      0.86 o 
  -5   6   4       53.07       57.30      2.42 o 
  -4   6   4       26.64       29.96      2.38 o 
  -3   6   4       26.87       29.73      3.07 o 
  -2   6   4      164.39      163.10      2.96 o 
  -1   6   4      213.58      214.10      3.47 o 
   0   6   4       23.63       21.67      1.31 o 
   1   6   4      115.90      112.80      2.98 o 
   2   6   4      270.32      255.00      5.56 o 
   3   6   4       21.74       19.36      1.54 o 
   4   6   4       12.79       12.28      1.33 o 
   5   6   4       15.74       12.97      1.48 o 
   6   6   4        2.23        3.73      1.09 o 
  -6   7   4        3.55        2.61      1.02 o 
  -5   7   4       41.31       45.55      2.54 o 
  -4   7   4       31.41       37.45      1.88 o 
  -3   7   4       10.25        9.71      0.95 o 
  -2   7   4       59.99       60.73      1.78 o 
  -1   7   4       24.32       23.40      1.43 o 
   0   7   4       14.91       14.22      1.15 o 
   1   7   4      224.43      217.38      4.88 o 
   2   7   4      394.67      382.57      8.91 o 
   3   7   4        1.82        1.08      0.72 o 
   4   7   4        3.69        3.29      0.94 o 
   5   7   4        0.95        1.12      0.93 o 
   6   7   4        3.72        2.93      1.16 o 
  -5   8   4        0.57       -0.06      1.22 o 
  -4   8   4       26.71       26.07      2.13 o 
  -3   8   4        1.97        0.99      0.75 o 
  -2   8   4        3.91        3.96      0.83 o 
  -1   8   4       11.22       11.64      1.12 o 
   0   8   4        0.12       -0.06      0.64 o 
   1   8   4       55.62       54.31      2.14 o 
   2   8   4       74.76       75.07      2.61 o 
   3   8   4       27.78       29.07      1.98 o 
   4   8   4       11.72       13.18      1.47 o 
   5   8   4        4.43        5.17      1.17 o 
  -5   9   4        3.40        2.50      2.43 o 
  -4   9   4       32.79       35.06      2.51 o 
  -3   9   4       25.04       28.79      1.95 o 
  -2   9   4       28.89       27.59      1.75 o 
  -1   9   4       68.30       60.96      2.28 o 
   0   9   4        9.42        8.68      1.11 o 
   1   9   4       52.27       51.02      2.20 o 
   2   9   4       25.48       25.15      1.85 o 
   3   9   4        6.47        6.74      1.16 o 
   4   9   4        7.12        8.87      1.34 o 
   5   9   4        0.77        0.43      0.92 o 
  -4  10   4        4.50        5.20      1.61 o 
  -3  10   4        5.53        6.86      1.68 o 
  -2  10   4        3.54        5.51      1.17 o 
  -1  10   4       26.20       19.98      1.84 o 
   0  10   4        6.89        5.64      0.98 o 
   1  10   4        8.67        9.40      1.22 o 
   2  10   4        7.71        8.03      1.19 o 
   3  10   4        5.33        4.43      1.06 o 
   4  10   4        5.36        8.51      1.40 o 
  -4  11   4        0.68        0.82      1.46 o 
  -3  11   4        5.45        4.58      1.60 o 
  -2  11   4        0.64        0.50      0.88 o 
  -1  11   4        5.42        5.06      1.20 o 
   0  11   4        9.13        8.16      1.37 o 
   1  11   4       30.02       27.26      2.27 o 
   2  11   4        3.70        3.63      1.22 o 
   3  11   4        3.98        3.90      1.25 o 
  -3  12   4        2.63        1.76      1.98 o 
  -2  12   4        0.45        1.21      1.03 o 
  -1  12   4        5.01        3.78      1.19 o 
   0  12   4        2.68        4.01      1.20 o 
   1  12   4        4.08        4.14      1.49 o 
   2  12   4        0.06        1.05      1.08 o 
  -1  13   4       13.50       14.63      1.88 o 
   0  13   4       11.44       13.44      6.59 o 
   1  13   4        1.70        2.18      1.17 o 
  -7   0   5        0.28        2.34      1.43 o 
  -6   0   5        1.52        0.50      1.47 o 
  -5   0   5        9.96       12.12      1.88 o 
  -4   0   5        1.61        0.54      0.78 o 
  -3   0   5        4.23        4.28      0.97 o 
  -2   0   5      714.63      700.69     29.70 o 
  -1   0   5        1.41        0.96      0.41 o 
   0   0   5        0.41        0.08      0.36 o 
   1   0   5      124.89      148.23      3.63 o 
   2   0   5       30.49       26.94      1.48 o 
   3   0   5       75.40       66.99      2.68 o 
   4   0   5       55.06       63.77      2.68 o 
   5   0   5       17.43       17.37      1.76 o 
   6   0   5        0.00        0.72      0.92 o 
   7   0   5        2.88       -0.23      1.00 o 
  -7   1   5        0.01       -0.78      0.79 o 
  -6   1   5        1.24        0.38      0.79 o 
  -5   1   5       31.73       35.88      2.32 o 
  -4   1   5       33.25       33.25      2.94 o 
  -3   1   5       23.95       24.73      1.44 o 
  -2   1   5     2258.38     2076.48     68.12 o 
  -1   1   5      131.44      131.17      2.58 o 
   0   1   5      300.94      297.94      4.84 o 
   1   1   5      512.97      544.70      7.80 o 
   2   1   5      107.57      119.22      2.76 o 
   3   1   5      122.29      126.07      2.58 o 
   4   1   5       39.85       41.71      1.60 o 
   5   1   5       14.19       15.35      1.18 o 
   6   1   5        0.96        0.57      0.65 o 
   7   1   5        3.82        3.28      0.92 o 
  -7   2   5        4.45        3.57      1.04 o 
  -6   2   5        0.36        0.39      0.79 o 
  -5   2   5       32.66       32.39      2.01 o 
  -4   2   5        1.26        1.55      0.62 o 
  -3   2   5       28.98       29.06      1.56 o 
  -2   2   5        0.21        0.54      0.34 o 
  -1   2   5      143.30      135.25      2.50 o 
   0   2   5      237.88      222.46      4.34 o 
   1   2   5      983.35     1067.10     14.68 o 
   2   2   5      118.48      125.15      2.41 o 
   3   2   5       10.32        9.97      0.86 o 
   4   2   5       92.77       85.85      2.24 o 
   5   2   5       29.22       31.30      1.68 o 
   6   2   5       10.61       11.51      1.16 o 
  -6   3   5        2.27        3.37      0.99 o 
  -5   3   5       15.97       15.52      1.45 o 
  -4   3   5       16.26       14.57      1.29 o 
  -3   3   5       25.44       26.87      1.22 o 
  -2   3   5      181.75      173.29      3.13 o 
  -1   3   5       74.86       67.30      1.60 o 
   0   3   5       70.12       66.42      1.79 o 
   1   3   5       36.37       42.50      1.08 o 
   2   3   5       13.15       11.87      0.74 o 
   3   3   5       18.02       17.53      1.18 o 
   4   3   5        2.81        2.86      0.74 o 
   5   3   5       12.51       12.04      1.10 o 
   6   3   5        7.77        7.04      1.00 o 
  -6   4   5        0.80        1.08      0.86 o 
  -5   4   5       16.92       14.13      1.40 o 
  -4   4   5        5.88        7.58      1.01 o 
  -3   4   5        1.10        1.29      0.50 o 
  -2   4   5      123.40      122.76      2.32 o 
  -1   4   5       70.83       70.84      2.11 o 
   0   4   5       14.12       13.94      0.83 o 
   1   4   5      278.11      288.53      5.08 o 
   2   4   5       67.78       72.24      2.29 o 
   3   4   5        1.21        2.45      0.54 o 
   4   4   5       94.75       92.37      2.37 o 
   5   4   5       22.65       19.02      1.76 o 
   6   4   5        2.95        2.80      0.77 o 
  -6   5   5        1.85        0.72      0.84 o 
  -5   5   5        3.25        1.61      0.83 o 
  -4   5   5       33.44       33.36      1.93 o 
  -3   5   5        2.00        1.78      0.60 o 
  -2   5   5      194.50      192.59      3.33 o 
  -1   5   5       17.53       19.68      0.90 o 
   0   5   5        5.21        5.16      0.54 o 
   1   5   5        4.60        5.47      0.58 o 
   2   5   5       11.63       12.36      0.94 o 
   3   5   5       66.55       59.80      1.95 o 
   4   5   5       96.46       87.82      2.62 o 
   5   5   5       20.39       19.16      1.77 o 
   6   5   5        4.49        3.93      1.17 o 
  -6   6   5       14.33       14.49      1.57 o 
  -5   6   5       12.26       10.96      1.63 o 
  -4   6   5        2.78        3.55      1.09 o 
  -3   6   5        2.07        2.08      0.67 o 
  -2   6   5       43.93       44.51      1.34 o 
  -1   6   5       27.68       27.39      1.61 o 
   0   6   5        3.86        4.22      0.74 o 
   1   6   5       93.76       94.83      3.57 o 
   2   6   5       32.86       33.11      1.91 o 
   3   6   5       17.28       13.79      1.35 o 
   4   6   5       36.91       29.94      2.75 o 
   5   6   5        1.91        2.70      1.01 o 
   6   6   5        7.49        7.39      1.39 o 
  -6   7   5       19.32       19.44      1.81 o 
  -5   7   5        2.53        2.51      0.97 o 
  -4   7   5        0.34        0.87      0.63 o 
  -3   7   5        7.59        2.37      2.26 o 
  -2   7   5       14.50       15.35      1.25 o 
  -1   7   5        7.21        7.43      0.92 o 
   0   7   5       84.50       86.50      2.62 o 
   1   7   5      170.48      175.43      4.28 o 
   2   7   5      157.37      157.80      4.35 o 
   3   7   5        9.88        9.07      1.21 o 
   4   7   5       19.85       19.98      1.76 o 
   5   7   5        1.38        2.13      0.98 o 
  -5   8   5       15.72       11.24      2.78 o 
  -4   8   5       10.72       11.89      1.54 o 
  -3   8   5       10.49        9.95      1.73 o 
  -2   8   5       23.37       22.12      1.55 o 
  -1   8   5       57.53       52.66      2.05 o 
   0   8   5      161.55      154.90      3.95 o 
   1   8   5       64.18       59.71      2.31 o 
   2   8   5       98.17       97.75      4.91 o 
   3   8   5        5.36        5.80      1.08 o 
   4   8   5        0.83        1.08      0.89 o 
   5   8   5        5.98        5.39      1.46 o 
  -5   9   5        8.22       10.96      3.19 o 
  -4   9   5       13.12       12.48      1.65 o 
  -3   9   5       15.59       19.18      1.85 o 
  -2   9   5       19.94       19.92      1.55 o 
  -1   9   5        8.46        6.69      1.41 o 
   0   9   5       17.69       18.54      1.53 o 
   1   9   5        2.22        2.84      0.88 o 
   2   9   5       25.12       23.31      2.03 o 
   3   9   5        3.28        3.41      0.99 o 
   4   9   5        4.78        2.88      1.06 o 
   5   9   5        6.80        8.83      2.89 o 
  -4  10   5        0.34        1.51      2.06 o 
  -3  10   5        7.62        6.29      1.65 o 
  -2  10   5        1.57        1.67      0.98 o 
  -1  10   5        1.07        0.52      0.76 o 
   0  10   5       14.59       14.19      1.44 o 
   1  10   5       24.72       26.77      1.91 o 
   2  10   5        7.09        7.56      1.38 o 
   3  10   5        4.08        6.11      1.19 o 
   4  10   5        2.57        3.31      1.13 o 
  -3  11   5        2.86        2.56      1.40 o 
  -2  11   5        7.97        5.87      1.34 o 
  -1  11   5        8.37        7.26      1.39 o 
   0  11   5        1.32        0.93      0.89 o 
   1  11   5       17.20       17.35      1.90 o 
   2  11   5       21.71       28.70      2.93 o 
   3  11   5       14.88       18.09      2.16 o 
  -2  12   5        5.28        7.75      1.48 o 
  -1  12   5        8.75        9.40      1.54 o 
   0  12   5       13.81       17.27      2.19 o 
   1  12   5        5.45        4.69      1.31 o 
   2  12   5       22.89       22.42      2.72 o 
  -6   0   6        0.83        0.65      1.25 o 
  -5   0   6        0.55       -0.02      0.96 o 
  -4   0   6       23.76       25.36      2.36 o 
  -3   0   6      146.97      145.15      9.70 o 
  -2   0   6      385.20      400.14     26.40 o 
  -1   0   6       25.46       27.62      1.43 o 
   0   0   6       23.98       25.03      1.88 o 
   1   0   6      250.99      281.42      6.27 o 
   2   0   6       57.62       57.62      2.36 o 
   3   0   6      100.48      102.35      3.30 o 
   4   0   6      378.14      372.79     12.21 o 
   5   0   6       24.64       26.41      2.21 o 
   6   0   6        0.10       -0.70      1.01 o 
  -6   1   6        7.14        7.12      1.26 o 
  -5   1   6        0.39        0.07      0.67 o 
  -4   1   6        3.67        2.54      0.79 o 
  -3   1   6      147.36      154.10      3.83 o 
  -2   1   6      356.63      374.66     19.89 o 
  -1   1   6        2.06        2.39      0.40 o 
   0   1   6       15.35       15.88      0.74 o 
   1   1   6       61.96       62.35      1.47 o 
   2   1   6       84.04       85.12      1.92 o 
   3   1   6      148.98      151.93      3.03 o 
   4   1   6      466.54      465.47      7.53 o 
   5   1   6        0.97        0.98      0.62 o 
   6   1   6        1.12        0.61      0.77 o 
  -6   2   6       16.05       15.70      2.39 o 
  -5   2   6        1.75        0.87      0.74 o 
  -4   2   6       24.57       24.35      1.65 o 
  -3   2   6        7.74        8.39      0.94 o 
  -2   2   6        5.29        5.50      0.64 o 
  -1   2   6       24.76       20.78      0.88 o 
   0   2   6      113.49      111.15      3.83 o 
   1   2   6      413.03      440.73      6.54 o 
   2   2   6      177.36      184.35      3.59 o 
   3   2   6       70.38       62.19      1.72 o 
   4   2   6       26.56       29.29      1.51 o 
   5   2   6        0.46       -0.12      0.64 o 
   6   2   6        9.78        9.58      1.11 o 
  -6   3   6        3.79        3.71      1.44 o 
  -5   3   6        5.24        3.92      0.94 o 
  -4   3   6        9.15        7.53      1.02 o 
  -3   3   6       27.75       27.01      1.85 o 
  -2   3   6        4.52        4.85      0.48 o 
  -1   3   6       15.62       17.08      0.81 o 
   0   3   6       93.28       92.27      2.35 o 
   1   3   6      108.21      115.75      2.21 o 
   2   3   6       41.16       43.95      1.31 o 
   3   3   6       20.48       20.79      1.14 o 
   4   3   6       76.69       74.01      4.14 o 
   5   3   6       17.48       18.02      1.33 o 
   6   3   6        1.03        1.06      0.71 o 
  -6   4   6        2.83        4.01      1.06 o 
  -5   4   6        8.21        8.93      1.23 o 
  -4   4   6        0.06       -0.25      0.57 o 
  -3   4   6       44.62       46.86      1.72 o 
  -2   4   6       85.99       88.37      2.11 o 
  -1   4   6       30.84       31.32      1.01 o 
   0   4   6       99.16       99.91      3.66 o 
   1   4   6      127.20      125.59      2.74 o 
   2   4   6       45.50       53.69      1.48 o 
   3   4   6       61.23       66.57      1.84 o 
   4   4   6       23.74       24.34      1.58 o 
   5   4   6        4.39        5.72      1.01 o 
   6   4   6        7.46        9.39      1.29 o 
  -6   5   6        6.32        6.17      1.27 o 
  -5   5   6        1.09        0.86      0.82 o 
  -4   5   6        5.53        6.93      1.02 o 
  -3   5   6       55.02       55.65      2.20 o 
  -2   5   6      119.66      127.85      2.49 o 
  -1   5   6       14.50       14.44      1.05 o 
   0   5   6       39.13       38.48      1.32 o 
   1   5   6      110.50      110.84      2.55 o 
   2   5   6        9.62       10.92      1.37 o 
   3   5   6       12.57       10.17      1.20 o 
   4   5   6       24.15       20.30      1.71 o 
   5   5   6        6.86        5.14      1.15 o 
   6   5   6        5.70        6.08      1.30 o 
  -6   6   6       14.20       15.35      2.09 o 
  -5   6   6        1.96        2.33      0.92 o 
  -4   6   6        2.57        3.26      1.00 o 
  -3   6   6        5.95        5.32      0.90 o 
  -2   6   6       34.94       35.02      1.38 o 
  -1   6   6       19.54       20.75      1.36 o 
   0   6   6        5.05        3.60      0.91 o 
   1   6   6      514.21      500.47      9.65 o 
   2   6   6      100.55       92.19      2.92 o 
   3   6   6       32.21       35.38      2.16 o 
   4   6   6        1.34        1.74      0.87 o 
   5   6   6        1.06        0.74      0.89 o 
  -5   7   6        6.48        2.31      2.28 o 
  -4   7   6        2.84        2.42      1.32 o 
  -3   7   6        5.87        5.21      1.08 o 
  -2   7   6        0.95        0.33      0.59 o 
  -1   7   6       16.21       17.73      1.48 o 
   0   7   6      170.49      162.21      4.02 o 
   1   7   6      164.21      163.86      4.24 o 
   2   7   6       16.35       18.01      1.55 o 
   3   7   6        4.18        2.15      0.89 o 
   4   7   6        9.07       10.59      1.40 o 
   5   7   6        5.48        6.51      1.26 o 
  -5   8   6       30.09       29.33      4.60 o 
  -4   8   6        4.85        4.80      1.54 o 
  -3   8   6        0.92        0.69      0.66 o 
  -2   8   6        9.88       12.94      1.31 o 
  -1   8   6       17.22       20.78      1.53 o 
   0   8   6      192.56      195.22      4.73 o 
   1   8   6      135.31      138.37      4.42 o 
   2   8   6       15.23       17.76      1.62 o 
   3   8   6        2.75        2.05      0.86 o 
   4   8   6        5.83        6.92      1.23 o 
   5   8   6       14.25       10.63      1.52 o 
  -4   9   6        8.10       10.32      2.02 o 
  -3   9   6        9.49       10.55      1.52 o 
  -2   9   6        1.23        1.13      0.80 o 
  -1   9   6       11.76       13.72      1.37 o 
   0   9   6        3.77        2.90      0.89 o 
   1   9   6        0.58        0.84      0.89 o 
   2   9   6        4.97        4.54      1.07 o 
   3   9   6        2.88        3.17      1.01 o 
   4   9   6        2.98        4.44      1.10 o 
  -4  10   6        0.78        1.30      2.02 o 
  -3  10   6       13.72       14.69      1.76 o 
  -2  10   6       11.58       11.61      1.60 o 
  -1  10   6       18.99       18.24      2.10 o 
   0  10   6        0.98        1.86      0.88 o 
   1  10   6       26.30       32.42      5.72 o 
   2  10   6        8.67       11.50      1.51 o 
   3  10   6        0.61        1.95      0.97 o 
   4  10   6        1.77        4.38      1.16 o 
  -3  11   6        3.56        3.53      1.49 o 
  -2  11   6        7.84        7.10      1.70 o 
  -1  11   6        1.33        2.50      1.16 o 
   0  11   6        1.83        1.68      1.02 o 
   1  11   6        0.17       -1.20      0.86 o 
   2  11   6        2.88        4.29      1.13 o 
   3  11   6        3.24        4.31      1.13 o 
  -2  12   6        0.70        1.48      1.28 o 
  -1  12   6        2.28        3.14      1.21 o 
   0  12   6       15.44       17.15      2.00 o 
   1  12   6        1.88        1.95      1.15 o 
  -6   0   7        3.65        2.41      1.37 o 
  -5   0   7        0.01       -0.50      1.11 o 
  -4   0   7        7.38        8.38      1.57 o 
  -3   0   7      383.72      400.63     13.20 o 
  -2   0   7        2.23        2.59      0.96 o 
  -1   0   7      122.80      126.42      3.30 o 
   0   0   7      220.14      228.35      6.67 o 
   1   0   7      145.51      164.01      4.95 o 
   2   0   7      115.68      123.06      4.87 o 
   3   0   7       12.12       12.92      1.37 o 
   4   0   7       68.19       66.40      2.89 o 
   5   0   7        0.17       -1.06      0.77 o 
   6   0   7        0.97        0.63      0.96 o 
  -6   1   7        3.28        2.69      1.02 o 
  -5   1   7        6.74        7.44      1.15 o 
  -4   1   7        0.84        0.46      0.71 o 
  -3   1   7      152.42      157.65      4.36 o 
  -2   1   7        3.03        3.86      0.54 o 
  -1   1   7        7.07        7.20      0.59 o 
   0   1   7        3.89        4.36      0.51 o 
   1   1   7      101.61      104.12      2.14 o 
   2   1   7       21.97       23.65      1.14 o 
   3   1   7       78.19       81.92      2.10 o 
   4   1   7        3.69        3.72      0.72 o 
   5   1   7        1.05        0.85      0.64 o 
   6   1   7        0.64        0.32      0.78 o 
  -6   2   7        1.42        0.07      0.84 o 
  -5   2   7        1.85        1.04      0.76 o 
  -4   2   7       44.71       45.83      2.16 o 
  -3   2   7       16.03       17.06      1.59 o 
  -2   2   7       18.94       17.10      1.11 o 
  -1   2   7       45.85       48.16      2.34 o 
   0   2   7      316.15      311.93      5.29 o 
   1   2   7       77.94       77.49      1.82 o 
   2   2   7       47.53       44.46      1.49 o 
   3   2   7      208.04      195.65      3.70 o 
   4   2   7       39.18       40.42      1.80 o 
   5   2   7       12.53       12.34      1.53 o 
   6   2   7        2.37        2.46      0.80 o 
  -6   3   7        0.75       -0.42      0.85 o 
  -5   3   7        5.84        5.60      1.07 o 
  -4   3   7        4.48        4.50      0.91 o 
  -3   3   7       23.90       23.99      2.62 o 
  -2   3   7        2.82        3.22      0.57 o 
  -1   3   7        1.91        1.68      0.43 o 
   0   3   7      220.55      237.64      3.87 o 
   1   3   7       82.19       78.65      1.85 o 
   2   3   7       43.52       44.42      1.39 o 
   3   3   7       22.41       19.48      1.49 o 
   4   3   7       36.23       29.84      2.63 o 
   5   3   7        1.57        1.44      0.79 o 
   6   3   7        5.64        5.89      1.12 o 
  -6   4   7        1.90        1.47      0.92 o 
  -5   4   7        1.67        1.30      0.85 o 
  -4   4   7        2.26        2.91      0.86 o 
  -3   4   7       72.90       73.15      2.45 o 
  -2   4   7        5.33        6.16      0.70 o 
  -1   4   7       42.30       46.19      1.75 o 
   0   4   7      150.59      149.96      3.52 o 
   1   4   7      114.78      121.03      2.80 o 
   2   4   7       17.57       18.95      1.23 o 
   3   4   7        0.14        0.19      0.56 o 
   4   4   7       58.81       51.85      2.10 o 
   5   4   7       11.80       12.71      1.30 o 
   6   4   7        3.33        2.44      1.13 o 
  -6   5   7        0.51       -0.18      0.86 o 
  -5   5   7        0.04        0.12      0.77 o 
  -4   5   7        2.90        4.44      1.07 o 
  -3   5   7       28.73       27.85      1.69 o 
  -2   5   7        9.75        8.90      0.98 o 
  -1   5   7       25.94       28.35      1.47 o 
   0   5   7        9.08       11.98      1.15 o 
   1   5   7       84.47       84.18      2.64 o 
   2   5   7       55.63       53.42      2.18 o 
   3   5   7       59.31       56.48      2.36 o 
   4   5   7       17.70       17.21      1.68 o 
   5   5   7        2.99        0.92      0.87 o 
  -5   6   7        0.52        0.51      1.25 o 
  -4   6   7        8.23        7.48      1.38 o 
  -3   6   7       27.64       25.85      4.37 o 
  -2   6   7       31.41       28.42      2.76 o 
  -1   6   7       39.23       37.15      1.92 o 
   0   6   7        8.50        8.66      1.09 o 
   1   6   7       30.82       33.87      1.98 o 
   2   6   7       33.69       31.78      1.98 o 
   3   6   7       79.40       72.33      2.77 o 
   4   6   7        8.34        7.93      1.24 o 
   5   6   7        2.07        1.88      0.98 o 
  -5   7   7        3.24        2.82      1.49 o 
  -4   7   7        5.57        5.43      1.90 o 
  -3   7   7        6.96        7.55      1.29 o 
  -2   7   7        8.66        2.02      1.93 o 
  -1   7   7       19.33       20.38      1.78 o 
   0   7   7       76.39       82.26      2.73 o 
   1   7   7       74.80       83.70      2.86 o 
   2   7   7        2.21        1.22      0.85 o 
   3   7   7        3.45        2.84      0.98 o 
   4   7   7        3.35        2.55      1.00 o 
   5   7   7        5.25        4.10      1.18 o 
  -5   8   7        9.51        8.45      1.98 o 
  -4   8   7        0.43        0.85      1.32 o 
  -3   8   7        1.52        2.33      1.02 o 
  -2   8   7        8.42        7.17      1.24 o 
  -1   8   7       25.94       27.81      2.29 o 
   0   8   7       76.23       76.61      4.87 o 
   1   8   7       97.71       89.96      3.08 o 
   2   8   7        7.40        8.39      1.24 o 
   3   8   7        6.69        5.67      1.20 o 
   4   8   7        4.12        4.36      1.13 o 
  -4   9   7        3.67        4.49      1.65 o 
  -3   9   7        6.17        4.79      1.08 o 
  -2   9   7       15.14       15.13      1.80 o 
  -1   9   7       18.99       17.39      1.55 o 
   0   9   7       32.64       35.30      2.52 o 
   1   9   7        8.01        7.62      1.24 o 
   2   9   7        5.68        7.41      1.36 o 
   3   9   7        7.16        8.21      1.34 o 
   4   9   7        1.59        3.18      1.11 o 
  -3  10   7        0.29        1.08      1.37 o 
  -2  10   7        5.11        4.24      1.24 o 
  -1  10   7        1.84        3.98      1.00 o 
   0  10   7        2.98        4.30      1.18 o 
   1  10   7        8.77       11.28      1.46 o 
   2  10   7        6.71        6.82      1.26 o 
   3  10   7        0.51        0.27      0.88 o 
  -2  11   7        6.17        6.61      1.73 o 
  -1  11   7        8.04       11.31      1.61 o 
   0  11   7        0.29        1.30      0.91 o 
   1  11   7       27.55       31.68      2.31 o 
   2  11   7        2.55        1.74      0.99 o 
   0  12   7       12.34       12.61      1.77 o 
  -6   0   8        2.91        2.10      1.47 o 
  -5   0   8        0.66        0.32      1.16 o 
  -4   0   8       15.93       14.22      2.00 o 
  -3   0   8      222.38      216.45      9.32 o 
  -2   0   8       17.62       18.77      1.95 o 
  -1   0   8       48.16       46.70      1.84 o 
   0   0   8       20.12       20.97      1.40 o 
   1   0   8       21.75       20.47      1.58 o 
   2   0   8       18.84       17.54      1.92 o 
   3   0   8      444.61      443.09     10.11 o 
   4   0   8        0.45        0.98      0.86 o 
   5   0   8        0.30        0.22      0.90 o 
   6   0   8        3.65        4.63      1.36 o 
  -6   1   8        0.86        0.86      0.97 o 
  -5   1   8        2.26        1.57      0.92 o 
  -4   1   8       20.61       18.47      1.56 o 
  -3   1   8      204.70      187.25     10.21 o 
  -2   1   8       21.21       21.37      1.46 o 
  -1   1   8       91.71       89.01      1.90 o 
   0   1   8      100.03       91.22      1.98 o 
   1   1   8       64.98       66.55      1.69 o 
   2   1   8      114.65      111.39      2.42 o 
   3   1   8      109.67      110.78      2.61 o 
   4   1   8       10.50       11.52      1.04 o 
   5   1   8        7.69        9.21      1.04 o 
   6   1   8        6.70        7.59      1.23 o 
  -6   2   8        8.20        5.85      1.23 o 
  -5   2   8        3.19        1.93      0.95 o 
  -4   2   8        9.53       11.81      1.31 o 
  -3   2   8       25.02       24.78      2.18 o 
  -2   2   8       30.35       33.90      1.74 o 
  -1   2   8       83.39       82.82      1.83 o 
   0   2   8       62.24       52.60      7.30 o 
   1   2   8       12.92       12.20      0.83 o 
   2   2   8        7.11        8.60      0.84 o 
   3   2   8      165.81      148.82      3.13 o 
   4   2   8        2.28        2.21      0.66 o 
   5   2   8        7.61        8.44      1.15 o 
   6   2   8        1.38        0.97      0.95 o 
  -6   3   8        2.00        0.65      0.96 o 
  -5   3   8        0.67        0.01      0.79 o 
  -4   3   8        6.71        6.93      1.23 o 
  -3   3   8       13.31       12.91      2.07 o 
  -2   3   8       27.22       25.45      1.40 o 
  -1   3   8       12.83       12.61      0.80 o 
   0   3   8      149.07      155.66      3.61 o 
   1   3   8       14.84       17.07      1.16 o 
   2   3   8       11.71       11.59      1.04 o 
   3   3   8       45.20       41.43      1.91 o 
   4   3   8       21.69       19.94      1.70 o 
   5   3   8       12.22       12.55      1.53 o 
   6   3   8        1.90        2.66      0.97 o 
  -6   4   8        4.22        2.84      1.09 o 
  -5   4   8        0.39       -1.04      0.70 o 
  -4   4   8        9.48       11.02      1.25 o 
  -3   4   8       34.43       35.94      1.89 o 
  -2   4   8        2.80        2.65      0.96 o 
  -1   4   8        3.03        2.68      0.60 o 
   0   4   8       27.84       29.95      1.42 o 
   1   4   8       14.21       13.22      1.06 o 
   2   4   8       34.74       34.22      1.66 o 
   3   4   8       40.16       42.06      1.96 o 
   4   4   8       10.78        9.99      1.67 o 
   5   4   8        3.93        2.46      1.23 o 
  -5   5   8        2.60        3.45      1.58 o 
  -4   5   8        4.16        5.27      1.28 o 
  -3   5   8       22.38       23.51      2.05 o 
  -2   5   8       10.03        9.97      1.06 o 
  -1   5   8       75.21       74.30      3.42 o 
   0   5   8       24.46       28.77      2.02 o 
   1   5   8       35.89       35.34      2.00 o 
   2   5   8        7.09        7.56      1.11 o 
   3   5   8        4.06        2.55      0.92 o 
   4   5   8        4.81        4.72      1.08 o 
   5   5   8        4.56        5.17      1.20 o 
  -5   6   8        3.21        1.13      1.36 o 
  -4   6   8        9.37        7.67      2.09 o 
  -3   6   8        2.09        1.92      1.27 o 
  -2   6   8       21.89       20.85      1.77 o 
  -1   6   8       55.52       52.63      4.64 o 
   0   6   8       32.98       36.75      2.15 o 
   1   6   8       31.94       32.97      2.00 o 
   2   6   8       26.80       24.34      1.83 o 
   3   6   8        9.44        7.71      1.23 o 
   4   6   8       11.01       12.54      1.56 o 
   5   6   8        3.52        5.06      1.25 o 
  -5   7   8        0.88        2.35      1.49 o 
  -4   7   8        6.19        5.13      1.58 o 
  -3   7   8        7.59        8.25      1.76 o 
  -2   7   8        4.06        3.89      1.03 o 
  -1   7   8       42.94       45.18      2.18 o 
   0   7   8      173.57      177.58      4.52 o 
   1   7   8       48.30       50.99      2.54 o 
   2   7   8       33.93       28.83      2.03 o 
   3   7   8       24.92       28.36      2.51 o 
   4   7   8        9.38        7.44      1.58 o 
  -4   8   8       11.96       14.80      4.54 o 
  -3   8   8        4.95        5.81      1.67 o 
  -2   8   8        1.37        2.31      0.94 o 
  -1   8   8       33.68       35.86      2.16 o 
   0   8   8        3.01        1.77      0.86 o 
   1   8   8       31.90       34.91      2.26 o 
   2   8   8        8.44        6.60      1.20 o 
   3   8   8        0.62        0.87      0.87 o 
   4   8   8        3.73        2.78      1.12 o 
  -4   9   8        8.42       10.43      2.14 o 
  -3   9   8        2.27        1.22      1.33 o 
  -2   9   8        3.37        3.76      1.17 o 
  -1   9   8       34.79       37.26      2.64 o 
   0   9   8        4.42        5.47      1.12 o 
   1   9   8        8.58        8.68      1.33 o 
   2   9   8        2.14        3.33      1.07 o 
   3   9   8        1.98        3.36      1.02 o 
  -3  10   8        0.74       -0.22      1.30 o 
  -2  10   8        0.26        0.85      1.01 o 
  -1  10   8        0.42        0.67      0.96 o 
   0  10   8        0.16        0.10      0.85 o 
   1  10   8        1.99        1.91      0.99 o 
   2  10   8       16.62       19.77      1.93 o 
   3  10   8        1.59        3.50      1.13 o 
  -1  11   8        4.07        3.70      1.27 o 
   0  11   8        3.40        5.30      1.26 o 
   1  11   8        2.34        2.93      1.03 o 
  -6   0   9        3.82        2.90      1.69 o 
  -5   0   9        0.41       -1.15      1.26 o 
  -4   0   9       64.15       62.33      3.58 o 
  -3   0   9        7.89        8.93      1.98 o 
  -2   0   9        9.84       12.51      3.69 o 
  -1   0   9       53.42       52.25      2.09 o 
   0   0   9       10.14        8.64      1.09 o 
   1   0   9       13.16       15.19      1.34 o 
   2   0   9       84.21       81.17      3.96 o 
   3   0   9       26.87       24.27      1.97 o 
   4   0   9        1.61        2.53      1.02 o 
   5   0   9        4.30        4.90      1.29 o 
  -6   1   9        1.38        0.09      0.99 o 
  -5   1   9        0.40        0.41      0.97 o 
  -4   1   9       24.36       24.52      2.18 o 
  -3   1   9       21.93       19.08      2.12 o 
  -2   1   9       61.01       64.43      2.82 o 
  -1   1   9      153.61      155.79      2.90 o 
   0   1   9       66.15       64.54      1.69 o 
   1   1   9       21.07       23.57      1.19 o 
   2   1   9       19.44       17.88      1.12 o 
   3   1   9       90.46       95.13      2.43 o 
   4   1   9        8.66        8.83      0.97 o 
   5   1   9       15.85       16.69      1.55 o 
  -6   2   9        1.21        1.35      1.06 o 
  -5   2   9        0.89       -0.16      0.87 o 
  -4   2   9        0.61        0.62      0.96 o 
  -3   2   9        7.79        8.56      1.27 o 
  -2   2   9        5.10        6.12      0.98 o 
  -1   2   9       29.45       30.63      1.21 o 
   0   2   9      124.98      137.61      5.82 o 
   1   2   9        0.37        0.24      0.46 o 
   2   2   9       54.18       52.30      2.13 o 
   3   2   9       12.58       13.32      1.22 o 
   4   2   9       14.20       12.25      1.81 o 
   5   2   9        1.75        2.57      0.89 o 
  -5   3   9        0.89        0.32      1.35 o 
  -4   3   9        7.84        8.96      1.37 o 
  -3   3   9       15.24       17.65      2.18 o 
  -2   3   9        7.88        3.78      2.13 o 
  -1   3   9       42.22       45.11      1.60 o 
   0   3   9       38.90       40.51      1.81 o 
   1   3   9        5.72        4.45      0.78 o 
   2   3   9       40.73       37.18      1.85 o 
   3   3   9       60.57       56.33      2.12 o 
   4   3   9        5.15        3.61      0.87 o 
   5   3   9       11.26       12.47      1.40 o 
  -5   4   9        0.06       -0.61      1.33 o 
  -4   4   9       10.85       10.01      1.76 o 
  -3   4   9        1.41        0.46      1.17 o 
  -2   4   9        4.77        3.37      1.01 o 
  -1   4   9       36.55       37.72      2.40 o 
   0   4   9       83.64       80.42      2.26 o 
   1   4   9        5.56        6.56      0.87 o 
   2   4   9        8.99       10.66      1.25 o 
   3   4   9        5.71        3.56      0.96 o 
   4   4   9        3.91        2.89      0.99 o 
   5   4   9        2.97        4.26      1.91 o 
  -5   5   9        1.10        1.30      1.17 o 
  -4   5   9        2.99        2.17      1.29 o 
  -3   5   9       34.56       35.69      5.37 o 
  -2   5   9       47.52       41.61      3.28 o 
  -1   5   9       29.04       26.48      1.97 o 
   0   5   9        7.52        7.24      1.04 o 
   1   5   9       18.46       17.74      1.53 o 
   2   5   9       10.98       11.31      1.31 o 
   3   5   9       16.78       15.89      1.60 o 
   4   5   9        1.50        1.84      1.12 o 
   5   5   9        0.69       -0.37      0.91 o 
  -5   6   9        0.59        0.25      1.20 o 
  -4   6   9        6.12        5.34      1.73 o 
  -3   6   9       23.28       20.04      2.51 o 
  -2   6   9        1.36        2.71      1.23 o 
  -1   6   9        7.81        5.65      2.58 o 
   0   6   9       71.49       76.25      3.13 o 
   1   6   9       12.74       15.92      1.53 o 
   2   6   9       12.40       13.24      1.48 o 
   3   6   9        3.53        3.61      1.06 o 
   4   6   9        6.09        8.61      2.08 o 
  -4   7   9        6.42        8.21      3.06 o 
  -3   7   9       21.96       17.86      2.43 o 
  -2   7   9       18.76       17.21      4.03 o 
  -1   7   9       59.66       65.66      5.70 o 
   0   7   9       87.67       90.89      3.07 o 
   1   7   9        9.89        8.93      1.60 o 
   2   7   9        2.69        1.27      0.85 o 
   3   7   9        0.41        0.76      0.87 o 
   4   7   9        0.58       -0.12      1.35 o 
  -4   8   9        3.43        1.74      1.48 o 
  -3   8   9        2.01        1.39      1.36 o 
  -2   8   9        2.60        3.37      1.10 o 
  -1   8   9       27.14       25.14      2.58 o 
   0   8   9       40.37       43.10      2.46 o 
   1   8   9        9.05        7.79      1.28 o 
   2   8   9        9.60       12.36      1.51 o 
   3   8   9        3.61        3.01      1.08 o 
  -3   9   9        2.54        1.91      1.79 o 
  -2   9   9        1.58        1.83      1.08 o 
  -1   9   9        4.19        2.13      1.20 o 
   0   9   9        3.27        2.49      0.99 o 
   1   9   9       10.79       11.97      1.52 o 
   2   9   9       16.73       17.84      1.80 o 
   3   9   9        7.77        8.50      1.64 o 
  -2  10   9        2.88        1.54      1.14 o 
  -1  10   9        1.04        1.67      1.07 o 
   0  10   9        1.76        1.02      1.03 o 
   1  10   9        0.98        3.03      1.02 o 
   2  10   9        5.50        7.01      1.36 o 
  -5   0  10        0.11        0.53      1.34 o 
  -4   0  10       20.73       21.57      3.63 o 
  -3   0  10        6.70        5.34      1.50 o 
  -2   0  10       46.69       46.56      6.29 o 
  -1   0  10       83.41       73.93      3.37 o 
   0   0  10       49.31       53.33      2.95 o 
   1   0  10        0.56        1.22      0.90 o 
   2   0  10       10.38       11.06      1.67 o 
   3   0  10        2.41        1.70      0.94 o 
   4   0  10        0.37        0.70      0.93 o 
   5   0  10        2.21        1.12      1.27 o 
  -5   1  10        1.15        0.36      1.18 o 
  -4   1  10       67.61       69.81      3.90 o 
  -3   1  10        2.53        0.68      0.83 o 
  -2   1  10        4.15        2.59      0.85 o 
  -1   1  10       17.30       15.14      1.26 o 
   0   1  10       24.64       27.99      1.29 o 
   1   1  10        9.28        9.96      0.88 o 
   2   1  10      124.36      122.51      3.11 o 
   3   1  10        2.64        2.79      0.82 o 
   4   1  10        7.53        7.57      1.11 o 
   5   1  10        3.64        4.51      1.04 o 
  -5   2  10        0.49       -0.25      1.27 o 
  -4   2  10       28.89       35.21      3.03 o 
  -3   2  10       18.78       19.49      3.77 o 
  -2   2  10       15.68       14.91      1.38 o 
  -1   2  10       58.62       56.86      2.51 o 
   0   2  10       19.03       20.48      1.47 o 
   1   2  10       25.27       24.31      1.66 o 
   2   2  10       30.84       29.91      3.09 o 
   3   2  10        0.36        0.43      0.88 o 
   4   2  10        7.61        7.13      1.09 o 
   5   2  10        0.09        0.58      0.78 o 
  -5   3  10        0.43        1.06      1.27 o 
  -4   3  10        0.80        0.76      1.63 o 
  -3   3  10        1.44        1.27      0.93 o 
  -2   3  10        9.23        7.24      1.31 o 
  -1   3  10       49.95       49.67      2.13 o 
   0   3  10       30.10       28.36      2.26 o 
   1   3  10       27.60       29.05      1.61 o 
   2   3  10       17.52       18.94      1.41 o 
   3   3  10       30.55       31.35      2.08 o 
   4   3  10        0.23        1.20      0.92 o 
   5   3  10        8.56        7.79      1.41 o 
  -5   4  10        1.77        1.76      1.28 o 
  -4   4  10        2.35        0.56      1.30 o 
  -3   4  10        1.30        1.84      0.77 o 
  -2   4  10        6.17        5.55      1.19 o 
  -1   4  10       19.30       18.84      1.83 o 
   0   4  10        3.57        3.95      0.87 o 
   1   4  10       11.31       11.64      1.29 o 
   2   4  10       12.32       11.67      1.35 o 
   3   4  10        0.56        0.27      0.75 o 
   4   4  10        1.06        1.12      0.90 o 
  -4   5  10        8.57        5.45      4.75 o 
  -3   5  10        0.07        0.81      1.23 o 
  -2   5  10        2.38        2.77      2.50 o 
  -1   5  10        0.64        0.20      1.20 o 
   0   5  10        3.31        3.74      0.91 o 
   1   5  10        2.41        3.58      0.91 o 
   2   5  10       60.27       59.03      2.60 o 
   3   5  10        8.63        8.40      1.33 o 
   4   5  10        0.79        1.38      0.91 o 
  -4   6  10        5.13        4.98      2.26 o 
  -3   6  10        6.39        7.93      1.92 o 
  -2   6  10        5.17        4.59      1.51 o 
  -1   6  10       77.56       76.26      5.40 o 
   0   6  10       27.66       28.00      2.49 o 
   1   6  10        0.04       -0.89      0.74 o 
   2   6  10        3.96        2.85      0.99 o 
   3   6  10        2.33        1.64      0.96 o 
   4   6  10        2.61        3.47      1.13 o 
  -4   7  10        0.55       -1.06      1.14 o 
  -3   7  10        3.84        4.67      1.71 o 
  -2   7  10       16.74       16.72      2.39 o 
  -1   7  10        6.82        5.70      1.30 o 
   0   7  10       32.85       31.60      3.46 o 
   1   7  10       14.21       13.38      1.54 o 
   2   7  10       10.42       10.60      1.45 o 
   3   7  10        0.81        0.81      0.93 o 
  -3   8  10        1.96        2.54      1.75 o 
  -2   8  10        8.79        8.86      1.96 o 
  -1   8  10       18.71       19.87      2.07 o 
   0   8  10       24.58       20.83      2.10 o 
   1   8  10        3.71        4.51      1.48 o 
   2   8  10        7.81        9.94      1.46 o 
   3   8  10        2.73        4.34      1.53 o 
  -2   9  10        2.26        0.72      1.33 o 
  -1   9  10        1.34        2.28      1.18 o 
   0   9  10        4.27        3.37      1.11 o 
   1   9  10       10.57       11.86      1.56 o 
   2   9  10        6.91        7.07      1.35 o 
   0  10  10        1.75        2.79      1.28 o 
  -5   0  11       18.92       23.50      4.22 o 
  -4   0  11        6.35        4.99      1.67 o 
  -3   0  11        0.86        1.70      1.36 o 
  -2   0  11        3.25        1.28      1.18 o 
  -1   0  11        2.56        2.23      1.15 o 
   0   0  11        0.62        0.85      0.77 o 
   1   0  11        4.05        3.28      1.09 o 
   2   0  11      277.52      280.51      9.11 o 
   3   0  11        0.16       -0.68      1.07 o 
   4   0  11       13.86       18.31      2.66 o 
  -5   1  11        8.03        5.28      1.49 o 
  -4   1  11        5.36        5.59      1.20 o 
  -3   1  11        1.61        0.64      0.91 o 
  -2   1  11        4.39        3.92      0.97 o 
  -1   1  11       34.50       37.31      2.66 o 
   0   1  11        9.23        9.43      1.00 o 
   1   1  11        9.09        9.90      1.04 o 
   2   1  11        8.73        7.98      1.06 o 
   3   1  11        9.02        9.96      1.20 o 
   4   1  11        1.50        1.61      0.82 o 
  -5   2  11        1.40        0.93      2.75 o 
  -4   2  11        4.53        4.51      1.25 o 
  -3   2  11        3.77        2.22      1.10 o 
  -2   2  11        5.85        7.31      1.36 o 
  -1   2  11        3.82        3.59      1.05 o 
   0   2  11       21.78       21.63      1.39 o 
   1   2  11       21.68       21.36      2.07 o 
   2   2  11       44.69       46.61      3.08 o 
   3   2  11        1.05        1.44      0.77 o 
   4   2  11        2.53        3.79      0.97 o 
  -4   3  11        0.12       -0.19      0.92 o 
  -3   3  11        1.56        0.62      0.94 o 
  -2   3  11        7.11        6.71      1.51 o 
  -1   3  11       33.03       35.24      2.43 o 
   0   3  11        2.52        1.35      0.68 o 
   1   3  11        2.64        2.56      0.77 o 
   2   3  11        0.22       -0.12      0.65 o 
   3   3  11        3.12        1.67      0.91 o 
   4   3  11        0.86        1.70      0.92 o 
  -4   4  11        2.59        0.78      1.05 o 
  -3   4  11        0.78        0.22      0.72 o 
  -2   4  11        3.24        1.89      1.00 o 
  -1   4  11        9.84       12.53      2.01 o 
   0   4  11       11.28        5.89      1.86 o 
   1   4  11        4.30        5.62      1.07 o 
   2   4  11       39.99       37.78      2.32 o 
   3   4  11        0.81        1.50      0.89 o 
   4   4  11        5.90        5.70      1.25 o 
  -4   5  11        1.61        0.75      1.42 o 
  -3   5  11        1.02        1.05      1.37 o 
  -2   5  11        1.77        0.57      1.20 o 
  -1   5  11       16.17       12.82      2.12 o 
   0   5  11        5.63        6.13      1.52 o 
   1   5  11        1.24        0.81      0.82 o 
   2   5  11        3.17        3.64      1.01 o 
   3   5  11        2.30        2.20      0.95 o 
   4   5  11        1.39        1.72      0.97 o 
  -3   6  11        6.09        8.13      2.00 o 
  -2   6  11        3.16        2.16      2.23 o 
  -1   6  11       17.78       18.20      2.89 o 
   0   6  11        7.98        7.78      1.40 o 
   1   6  11        8.45        9.97      1.50 o 
   2   6  11        6.45        5.42      1.15 o 
   3   6  11        1.76        2.43      1.05 o 
  -3   7  11        3.19        5.20      1.78 o 
  -2   7  11       27.89       31.34      5.51 o 
  -1   7  11       34.32       35.09      3.41 o 
   0   7  11        4.55        3.61      1.26 o 
   1   7  11        1.42        1.63      0.99 o 
   2   7  11        5.28        5.56      1.24 o 
   3   7  11        9.32        9.08      1.46 o 
  -2   8  11       18.72       19.40      2.72 o 
  -1   8  11       12.40       15.09      2.48 o 
   0   8  11        1.33        1.98      1.18 o 
   1   8  11        6.60        5.79      1.25 o 
   2   8  11       13.52       17.43      1.83 o 
  -1   9  11        5.48        6.15      1.90 o 
   0   9  11        6.68        6.61      1.54 o 
  -4   0  12        1.86        0.21      1.37 o 
  -3   0  12        1.23        0.22      1.27 o 
  -2   0  12        0.05        0.72      1.13 o 
  -1   0  12        8.09        6.47      2.31 o 
   0   0  12        1.35        0.91      1.72 o 
   1   0  12      105.84      106.85      4.77 o 
   2   0  12        0.06        0.61      1.23 o 
   3   0  12        0.01        0.09      1.19 o 
   4   0  12        1.25        3.88      1.65 o 
  -4   1  12        9.21        8.54      1.61 o 
  -3   1  12        1.01        0.61      1.03 o 
  -2   1  12        7.22        7.12      1.93 o 
  -1   1  12        1.44        1.32      0.95 o 
   0   1  12        4.75        4.52      1.15 o 
   1   1  12       15.84       16.29      1.35 o 
   2   1  12       10.74        8.39      1.26 o 
   3   1  12        2.03        2.49      0.94 o 
   4   1  12        4.55        4.11      1.16 o 
  -4   2  12        1.02        1.76      1.30 o 
  -3   2  12        1.48        0.95      1.09 o 
  -2   2  12        2.08        1.88      1.05 o 
  -1   2  12        1.27        0.96      1.32 o 
   0   2  12        3.86        5.72      1.26 o 
   1   2  12       26.86       30.69      2.06 o 
   2   2  12        0.82        1.33      0.76 o 
   3   2  12        1.40        2.05      0.85 o 
   4   2  12        0.97       -0.08      1.23 o 
  -4   3  12        0.01       -0.38      0.97 o 
  -3   3  12        2.26        4.06      1.30 o 
  -2   3  12       35.15       29.67      3.34 o 
  -1   3  12       11.50        9.84      1.49 o 
   0   3  12        3.01        1.29      1.09 o 
   1   3  12        1.81        1.45      0.81 o 
   2   3  12        2.47        1.53      1.12 o 
   3   3  12        0.15        0.92      0.89 o 
  -4   4  12        0.37        1.56      1.64 o 
  -3   4  12        1.94        2.54      1.59 o 
  -2   4  12        3.51        4.36      1.59 o 
  -1   4  12        3.75        1.66      1.31 o 
   0   4  12        2.05        0.78      0.97 o 
   1   4  12       12.65       12.07      1.42 o 
   2   4  12       16.45       16.99      1.68 o 
   3   4  12        6.98        5.26      1.20 o 
  -3   5  12        0.05        0.00      1.38 o 
  -2   5  12        1.44        0.76      1.33 o 
  -1   5  12        2.52        1.86      1.42 o 
   0   5  12        0.60        1.14      0.84 o 
   1   5  12        6.42        7.73      1.27 o 
   2   5  12        3.03        2.15      0.95 o 
   3   5  12        0.10        0.68      0.91 o 
  -3   6  12        0.21        1.47      1.56 o 
  -2   6  12        2.02        2.19      1.52 o 
  -1   6  12        6.01        6.84      1.86 o 
   0   6  12        0.00        0.02      0.95 o 
   1   6  12        2.10        1.97      0.96 o 
   2   6  12        3.12        3.26      1.07 o 
  -2   7  12       29.34       31.59      5.92 o 
  -1   7  12       10.71       12.27      2.78 o 
   0   7  12        0.45       -0.22      1.07 o 
   1   7  12        4.07        5.61      1.28 o 
   2   7  12        1.71        1.63      1.09 o 
   0   8  12        2.13        2.60      1.65 o 
  -3   0  13        0.26       -0.92      1.56 o 
  -2   0  13        0.86        3.69      2.09 o 
  -1   0  13        0.57        0.22      1.70 o 
   0   0  13        0.13        2.38      1.97 o 
   1   0  13        1.70        3.12      1.33 o 
   2   0  13        2.38        4.46      1.86 o 
   3   0  13        6.31        8.46      2.81 o 
  -3   1  13        1.35        0.26      1.22 o 
  -2   1  13        0.04       -0.67      1.07 o 
  -1   1  13        0.48        0.28      1.19 o 
   0   1  13        5.91        7.52      1.82 o 
   1   1  13       47.09       49.09      3.13 o 
   2   1  13        0.55       -0.66      0.82 o 
   3   1  13        0.42        0.26      0.90 o 
  -3   2  13        0.07       -0.38      0.97 o 
  -2   2  13       11.38        8.19      1.53 o 
  -1   2  13        0.50        0.67      0.99 o 
   0   2  13        4.23        4.26      1.54 o 
   1   2  13        7.09        6.61      2.22 o 
   2   2  13        0.61        1.35      1.07 o 
   3   2  13        1.28        2.09      1.22 o 
  -3   3  13        1.36        0.89      1.15 o 
  -2   3  13        1.54        0.96      1.04 o 
  -1   3  13        0.13       -0.89      1.17 o 
   0   3  13        0.40        0.34      1.18 o 
   1   3  13       15.60       19.69      3.43 o 
   2   3  13        0.36        0.26      0.87 o 
   3   3  13        1.02        1.84      1.01 o 
  -3   4  13        1.11        1.94      1.57 o 
  -2   4  13        1.75        0.78      1.32 o 
  -1   4  13        0.29       -0.39      1.18 o 
   0   4  13        0.14        1.45      1.34 o 
   1   4  13        1.95        2.01      1.11 o 
   2   4  13        0.72        0.87      0.90 o 
  -2   5  13        0.03        0.07      1.34 o 
  -1   5  13        0.24        1.01      1.40 o 
   0   5  13        2.10        0.61      1.27 o 
   1   5  13       17.49       22.13      2.80 o 
   2   5  13        2.33        1.71      1.02 o 
  -1   6  13        0.57        1.30      2.56 o 
   0   6  13        1.06       -0.36      1.94 o 
   1   6  13        1.49        3.91      1.37 o 
  -2   0  14        0.53       -1.64      1.56 o 
  -1   0  14        2.82        4.14      2.43 o 
   0   0  14       15.77       11.44      3.25 o 
   1   0  14       67.22       69.75      6.10 o 
   2   0  14        3.93        4.18      1.63 o 
  -2   1  14        2.32        0.85      1.33 o 
  -1   1  14        0.39       -0.56      1.19 o 
   0   1  14       21.73       23.57      2.87 o 
   1   1  14        0.16        0.42      1.39 o 
   2   1  14        0.31        0.42      0.94 o 
  -2   2  14        0.68        1.47      1.20 o 
  -1   2  14        0.18        0.67      1.36 o 
   0   2  14        0.90        0.44      1.78 o 
   1   2  14        1.79        2.34      2.32 o 
   2   2  14        0.93       -0.16      1.07 o 
  -2   3  14        4.85        6.88      1.91 o 
  -1   3  14        1.42        2.32      1.56 o 
   0   3  14        0.74        1.26      1.51 o 
   1   3  14        0.37        0.47      1.25 o 
  -1   4  14        1.33        0.86      1.97 o 
   0   4  14        0.32        1.33      1.63 o 
   1   4  14        5.06        4.65      1.71 o 
                                                 
